# Supplementary material for: Extinction Risk Assessment and Chemical Composition of Aerial Parts Essential Oils from Two Endangered Endemic Malagasy Salvia Species
Source: Plants (Basel). 2023 May 12;12(10):1967. doi: 10.3390/plants12101967 (PMC10223310; doi:10.3390/plants12101967)
Supplement: Supplementary file 1 [file plants-12-01967-s001.zip]

Archive with 1 entries (1 files):
- plants-2328787-supplementary.pdf
